# Supplementary material for: Circular RNA Expression Profiling Identifies Glaucoma-Related Circular RNAs in Various Chronic Ocular Hypertension Rat Models
Source: Front Genet. 2020 Oct 7;11:556712. doi: 10.3389/fgene.2020.556712 (PMC7575816; doi:10.3389/fgene.2020.556712)
Supplement: Supplementary file 1 [file Table_1.XLS]

## Sheet:  sheet1
序号	样品名称	样品编号	组织名称	组织编号	管数	浓度(ng/ μL)	体积(μL)	总量(μg)	RIN	28S/ 18S	建库类型	结果说明	备注
1	V-7-RA	WHYR190519159_A	V-7-R	TWH1905010313	1	600	50	30	9.5	1.7	BGISEQ-500RS LncRNA-Seq	合格
2	V-9-RA	WHYR190519160_A	V-9-R	TWH1905010314	1	654	50	32.7	9.1	1.6	BGISEQ-500RS LncRNA-Seq	合格
3	V-10-RA	WHYR190519161_A	V-10-R	TWH1905010315	1	1211	20	24.22	9.2	1.7	BGISEQ-500RS LncRNA-Seq	合格
4	B-3-RA	WHYR190519162_A	B-3-R	TWH1905010316	1	1232	20	24.64	9.2	1.6	BGISEQ-500RS LncRNA-Seq	合格
5	B-4-RA	WHYR190519163_A	B-4-R	TWH1905010317	1	429	20	8.58	9.4	2.2	BGISEQ-500RS LncRNA-Seq	合格
6	B-5-RA	WHYR190519164_A	B-5-R	TWH1905010318	1	1224	20	24.48	9.3	1.7	BGISEQ-500RS LncRNA-Seq	合格
7	C-1-RA	WHYR190519165_A	C-1-R	TWH1905010319	1	872	20	17.44	9.5	1.7	BGISEQ-500RS LncRNA-Seq	合格
8	C-2-RA	WHYR190519166_A	C-2-R	TWH1905010320	1	1144	20	22.88	9.3	1.6	BGISEQ-500RS LncRNA-Seq	合格
9	C-3-RA	WHYR190519167_A	C-3-R	TWH1905010321	1	750	20	15	9.3	1.7	BGISEQ-500RS LncRNA-Seq	合格
10	V-7-TA	WHYR190519168_A	V-7-T	TWH1905010322	1	678	20	13.56	9.3	1.6	BGISEQ-500RS LncRNA-Seq	合格
11	V-9-TA	WHYR190519169_A	V-9-T	TWH1905010323	1	384	20	7.68	9.2	1.8	BGISEQ-500RS LncRNA-Seq	合格
12	V-10-TA	WHYR190519170_A	V-10-T	TWH1905010324	1	528	20	10.56	9.3	1.7	BGISEQ-500RS LncRNA-Seq	合格
13	B-3-TA	WHYR190519171_A	B-3-T	TWH1905010325	1	282	20	5.64	9.6	1.8	BGISEQ-500RS LncRNA-Seq	合格
14	B-4-TA	WHYR190519172_A	B-4-T	TWH1905010326	1	516	20	10.32	8.3	1.5	BGISEQ-500RS LncRNA-Seq	合格
15	B-5-TA	WHYR190519173_A	B-5-T	TWH1905010327	1	876	20	17.52	9.5	1.7	BGISEQ-500RS LncRNA-Seq	合格
16	C-1-TA	WHYR190519174_A	C-1-T	TWH1905010328	1	330	20	6.6	9.4	1.8	BGISEQ-500RS LncRNA-Seq	合格
17	C-2-TA	WHYR190519175_A	C-2-T	TWH1905010329	1	126	20	2.52	9.2	1.7	BGISEQ-500RS LncRNA-Seq	合格
18	C-3-TA	WHYR190519176_A	C-3-T	TWH1905010330	1	351	20	7.02	9.4	1.8	BGISEQ-500RS LncRNA-Seq	合格
